# Supplementary material for: Resource and technology data for spatio-temporal value chain modelling of the Great Britain energy system
Source: Data Brief. 2020 Jun 20;31:105886. doi: 10.1016/j.dib.2020.105886 (PMC7329933; doi:10.1016/j.dib.2020.105886)
Supplement: Supplementary file 1 [file mmc1.xlsx]

## Sheet: Contents
	Resource and technology data for spatio-temporal value chain modelling of the Great Britain energy system
	Appendix: Workbook of tables and figures
	Christopher J. Quarton and Sheila Samsatli*
	*Corresponding author. E-mail address: s.m.c.samsatli@bath.ac.uk
	Department of Chemical Engineering, University of Bath, Claverton Down, Bath BA2 7AY, United Kingdom
	This workbook contains all of the tables and figures associated with the Data in Brief article "Resource and technology data for spatio-temporal value chain modelling of the Great Britain energy system". This data represents the model input data used for a value chain optimisation study of the Great Britain energy system, exploring the potential for hydrogen injection into the gas grid [1].
	Contents
	Worksheet	Name	Data items
	A	Wind Resource	Table 1: Hourly onshore wind speed profiles for each spatial zone in each season.
			Table 2: Hourly offshore wind speed profiles for each spatial zone in each season.
	B	Solar Resource	Table 3: Hourly solar irradiance profiles for each spatial zone in each season (expressed as a fraction of the panel nominal capacity).
			Table 4: Factors to apply to solar resource to represent long term climate changes.
	C	Natural Gas Resource	Table 5: Availability of natural gas from UK-based production and imports via pipeline and LNG.
	D	Land Availability	Table 6: Available land, seabed and rooftop area for wind turbines (onshore and offshore) and solar PV installations (farms and rooftops).
	E	Electricity Demands	Figure 1: Map showing baseline (2020) annual demands for electricity in each spatial zone, differentiated by sector.
			Table 7: Aggregated electricity demands (all sectors) (MW).
	F	Heat Demands
	G	Resource Utilisation Technologies	Table 8: Wind turbine data.
			Table 9: Solar PV panel installation data.
			Table 10: Installed capacities of existing wind turbines and solar PV in 2020, and remaining capacity in 2030. All values in MW.
	H	Conversion Technologies	Table 11: Technical and economic data for conversion technologies.
			Table 12: Installed capacities of existing conversion technologies in 2020, and remaining capacity in 2030. All values in MW.
	I	Distribution Technologies	Table 13: Technical and economic data for distribution technologies.
			Table 14: Installed capacities of existing distribution technologies in 2020, and remaining capacity in 2030. All values in MW.
	J	Storage Technologies	Table 15: Hydrogen and natural gas storage technology data
	K	Transport Technologies Without Linepack	Table 16: Transport technology data.
			Figure 2: Existing electricity transmission capacity between zones.
	L	Transport Technologies With Linepack	Table 17: Linepack systems data.
			Table 18: Existing natural gas linepack (transmission system) connections in each zone.
		References

## Sheet: A_Wind_Resource
	Worksheet	A) Wind Resource
	Description	The wind energy resource is represented with separate wind speed profiles for each spatial zone. Wind speed data was acquired from the Renewables Ninja database [2, 3], which specifies hourly wind speeds for all locations in the UK in 2014. This data was processed to match the model spatial and temporal representation. In Table 1 and Table 2, the wind speed data is presented, for onshore and onsh…
	Table 1	Hourly onshore wind speed profiles for each spatial zone in each season (m/s).
		s	h	Z1	Z2	Z3	Z4	Z5	Z6	Z7	Z8	Z9	Z10	Z11	Z12	Z13	Z14	Z15	Z16
		Spring	1	6.22	8.42	7.12	9.06	8.7	8.02	8.65	5.77	6.07	5.55	7.03	6.42	6.15	7.07	5.9	7.68
			2	7.56	8	8.55	8.19	8.72	8.98	7.95	5.88	6.16	5.35	8.7	6.45	5.71	7.62	5.98	5.28
			3	9.33	7.49	8.67	5.74	6.38	6.85	6.69	8.07	7.64	7.71	6.98	7.27	6.93	6.2	7.46	4.85
			4	8.26	6.72	6.14	5.99	5.74	5.59	4.6	7.5	6.85	6.86	4.99	6.33	7.01	6.31	7.17	8.71
		Summer	1	7.93	6.63	7.75	5.07	4.8	5.13	6.17	6.92	8.21	5.42	4.93	6.35	7.06	6.37	6.31	5.78
			2	6.07	4.97	3.6	3.85	5.73	4.77	3.55	4.98	3.1	3.7	5.41	5.99	4.74	7.47	6.02	6.93
			3	4.5	3.22	3.03	5.9	6.34	5.5	4.65	5.07	2.98	4.64	6.08	5.8	4.35	6.78	6.55	6.94
			4	5.21	7.88	7.97	6.88	6.36	6.97	7.28	5.54	6.56	7.56	6.93	5.2	6.11	4.27	4.95	5.87
		Autumn	1	8.77	7.38	7.81	6.66	7.62	7.63	7.51	6.98	5.97	8.15	7.28	8.77	8.43	6.67	5.99	6.5
			2	5.99	8.62	6.45	6.65	5.35	6.45	7.19	6.2	7.08	6.09	7.08	7.38	7.33	7.08	6.83	4.53
			3	4.86	7.9	6.1	7.08	5.81	6.21	6.8	5.98	8.08	4.3	6.96	5.61	5.12	7.82	7.75	6.24
			4	9.01	6.66	8.18	6.53	7.73	6.99	5.89	8.01	6.14	6.37	5.69	5.45	5.76	6.86	7.38	10.99
		Winter	1	10.43	12.02	10.74	8.2	8.02	8.54	11.77	10.74	10.18	10.33	8.47	11.56	9.94	11.76	12.09	8.88
			2	11.62	12.76	11.78	7.59	9.55	9.6	9.87	10.03	9.88	7.65	9.56	11.52	11.84	8.84	9.95	9.61
			3	10.62	9.88	11.08	9.2	10.43	10.47	7.35	9.98	10.42	8.62	10.56	8.84	10.66	9.64	9.62	12.08
			4	8.85	7.35	7.3	11.06	10.94	10.98	9.9	9.1	8.94	9.72	11.46	8.32	8.65	10.73	8.94	12.28
		Peak	1	8.92	7.69	8.12	7.2	6.21	7.37	8.18	8.25	9.03	7.83	8.85	8.11	7.27	8.45	7.49	9.97
			2	8.64	9.3	8.31	6.76	7.79	8.82	8.59	8.64	9.39	8.76	8.87	6.8	5.8	8.2	6.21	8.48
			3	7.34	9.82	7.97	6.72	8.59	7.39	7.45	7.44	7.07	7.84	7.61	7.29	6.99	8.36	7.59	7.02
			4	8.48	7.5	6.87	7.88	7.73	8.55	6.93	7.2	6.67	6.23	6.41	7.84	8.19	6.82	8.57	9.13
	Table 2	Hourly offshore wind speed profiles for each spatial zone in each season (m/s).
		s	h	Z1	Z2	Z3	Z4	Z5	Z6	Z7	Z8	Z9	Z10	Z11	Z12	Z13	Z14	Z15	Z16
		Spring	1	8.88	10.47	11.31	9.41	10.24	11.63	8.68	8.86	12.38	-	11.1	8.46	-	7.98	8.87	7.65
			2	10.04	9.45	8.77	8.11	10.18	6.89	9.16	8.18	8.27	-	8.71	7.84	-	7.21	7.63	7.55
			3	11.35	9.65	8.86	8.07	9.63	6.78	9.83	8.67	7.02	-	7.21	8.63	-	8.26	8.21	9.01
			4	11.58	9.8	9.4	11.6	7.63	11.11	10.72	10.08	8.81	-	9.89	9.32	-	9.45	8.89	10.7
		Summer	1	8.08	7.55	8.65	5.97	9.66	9.05	9.63	8.38	7.37	-	7.75	7.58	-	6.77	9.6	9.09
			2	8.35	6.72	8.16	8.05	9.84	8.98	9.87	9.55	8.95	-	6.76	9.04	-	7.18	8.7	7.47
			3	9.97	8.5	10.03	8.68	7.77	7.58	8.95	8.66	8.23	-	9.11	9.03	-	8.39	6.21	7.81
			4	8.58	9.92	7.83	8.51	6.98	6.33	6.15	7.07	9.4	-	9.61	7.28	-	9.06	7.07	7.66
		Autumn	1	9.87	9.32	12.58	8.86	8.27	9.1	8.8	9.71	10.17	-	9.56	11.21	-	9.16	9.99	8.78
			2	9.64	7.67	10.23	7.07	7.44	9.06	8.8	11.89	7.36	-	7.89	9.51	-	9.8	10.94	7.19
			3	10.9	10.27	8.62	7.95	10.81	9.25	9.33	10.08	9.98	-	6.62	7.32	-	7.87	9.09	9.86
			4	12.02	12.65	7.57	11.84	10.58	10.23	10.74	8.06	8.76	-	12.62	9.14	-	8.77	6.82	11.33
		Winter	1	11.61	11.93	12.76	12.59	10.72	10.76	12.99	11.62	13.28	-	13.26	14.41	-	13.55	10.73	15.63
			2	12.29	14.75	13.77	14.98	12.92	11.86	11.48	14.9	14.54	-	14.94	11.87	-	12.68	11.13	14.89
			3	15.01	14.51	13.56	12.36	13.58	13.27	12.01	13.95	14.04	-	14.41	11.1	-	11.78	12.86	13.48
			4	14.72	11.7	12.1	9.71	12.74	13.69	14.1	13.33	10.44	-	11.83	12.08	-	11.05	13.85	9.59
		Peak	1	10.17	10.69	9.39	10.09	11.28	11.72	11.13	11.46	12.83	-	11.57	9.1	-	9.94	8.49	11.53
			2	10.77	12.84	10.52	8	10.54	11.08	8.65	11.39	9.85	-	7.54	10.4	-	9.66	8	10.36
			3	11.9	11.16	11.78	10.26	9.26	9.54	10.49	10.28	9.53	-	11.34	11.1	-	8.83	8.95	8.5
			4	12.08	8.96	9.94	10.3	8.4	8.68	11.33	9.53	10.64	-	10.8	10.07	-	10.08	11.78	12.23

## Sheet: B_Solar_Resource
	Worksheet	B) Solar Resource
	Description	The solar resource is represented in a similar manner to the wind resource. The solar resource in the VWM is taken directly from the Renewables Ninja database [2], and represents the fraction of the panel’s nominal capacity (i.e. in kW per kW capacity) that is expected at the given time and location. Further information about this data, including the temporal aggregation that was carried out, is …
	Table 3	Hourly solar irradiance profiles for each spatial zone in each season (expressed as a fraction of the panel nominal capacity).
		s	h	Z1	Z2	Z3	Z4	Z5	Z6	Z7	Z8	Z9	Z10	Z11	Z12	Z13	Z14	Z15	Z16
		Spring	1	0.002	0.002	0.002	0.001	0.002	0.002	0.002	0.002	0.002	0.002	0.002	0.001	0.002	0.002	0.002	0.001
			2	0.132	0.15	0.14	0.124	0.133	0.154	0.176	0.172	0.183	0.165	0.205	0.158	0.204	0.243	0.199	0.167
			3	0.426	0.433	0.433	0.403	0.414	0.44	0.487	0.52	0.504	0.496	0.534	0.496	0.547	0.611	0.558	0.507
			4	0.084	0.086	0.092	0.085	0.083	0.076	0.079	0.095	0.08	0.086	0.083	0.087	0.089	0.094	0.092	0.1
		Summer	1	0.006	0.007	0.005	0.006	0.006	0.007	0.007	0.006	0.007	0.006	0.006	0.005	0.006	0.007	0.006	0.004
			2	0.21	0.243	0.229	0.237	0.242	0.263	0.278	0.265	0.279	0.274	0.28	0.257	0.285	0.306	0.286	0.253
			3	0.49	0.52	0.555	0.529	0.532	0.552	0.561	0.617	0.562	0.578	0.568	0.591	0.584	0.621	0.604	0.602
			4	0.124	0.117	0.143	0.123	0.124	0.123	0.12	0.147	0.116	0.124	0.113	0.133	0.115	0.122	0.121	0.142
		Autumn	1	0	0	0	0	0	0	0	0	0	0	0	0	0	0	0	0
			2	0.04	0.056	0.053	0.05	0.053	0.067	0.081	0.075	0.086	0.077	0.093	0.073	0.093	0.11	0.091	0.074
			3	0.259	0.278	0.307	0.279	0.299	0.325	0.36	0.383	0.358	0.354	0.368	0.351	0.379	0.412	0.384	0.373
			4	0.033	0.033	0.042	0.034	0.038	0.039	0.038	0.047	0.037	0.039	0.036	0.044	0.041	0.043	0.045	0.049
		Winter	1	0	0	0	0	0	0	0	0	0	0	0	0	0	0	0	0
			2	0.004	0.005	0.003	0.003	0.003	0.006	0.009	0.009	0.01	0.008	0.01	0.009	0.01	0.018	0.015	0.012
			3	0.092	0.112	0.099	0.081	0.095	0.125	0.168	0.171	0.188	0.18	0.199	0.193	0.215	0.238	0.235	0.21
			4	0.004	0.004	0.005	0.004	0.004	0.005	0.007	0.008	0.007	0.009	0.008	0.01	0.01	0.01	0.012	0.012
		Peak	1	0	0	0	0	0	0	0	0	0	0	0	0	0	0	0	0
			2	0.004	0.005	0.003	0.003	0.003	0.006	0.009	0.009	0.01	0.008	0.01	0.009	0.01	0.018	0.015	0.012
			3	0.092	0.112	0.099	0.081	0.095	0.125	0.168	0.171	0.188	0.18	0.199	0.193	0.215	0.238	0.235	0.21
			4	0.004	0.004	0.005	0.004	0.004	0.005	0.007	0.008	0.007	0.009	0.008	0.01	0.01	0.01	0.012	0.012
	Table 4	Factors to apply to solar resource to represent long term climate changes.
				Z1	Z2	Z3	Z4	Z5	Z6	Z7	Z8	Z9	Z10	Z11	Z12	Z13	Z14	Z15	Z16
		Factor (2050)		1	1	1.01	1.01	1.02	1.03	1.04	1.04	1.04	1.04	1.04	1.04	1.05	1.05	1.05	1.05

## Sheet: C_Natural_Gas_Resource
	Worksheet	C) Natural Gas Resource
	Description	Availability of natural gas is included in the model, from both UK-based production and imports via interconnector pipelines and liquefied natural gas (LNG). The maximum utilisation rates of natural gas from production or import in each spatial zone are assumed constant throughout the year, and are shown in Table 5. Production of natural gas is from the North Sea: the maximum utilisation potentia…
	Table 5	Availability of natural gas from UK-based production and imports via pipeline and LNG.
			Z1	Z2	Z3	Z4	Z5	Z6	Z7	Z8	Z9	Z10	Z11	Z12	Z13	Z14	Z15	Z16
		Production capacity (MW)	0	48500	0	0	0	0	0	0	0	0	0	0	0	0	0	0
		Import capacity (MW)	0	36700	0	0	0	0	32900	0	0	0	50700	36400	0	25000	0	0

## Sheet: D_Land_Availability
	Worksheet	D) Land Availability
	Description	Wind turbines and solar PV can only be installed in the model if there is enough available land, seabed and rooftop areas. The available areas are shown in Table 6. The available land and seabed area for new wind turbines was based on land suitability analyses performed by Samsatli and co-workers (onshore [10]; offshore [11]). The available land area for new solar farms was taken from a land suit…
	Table 6	Available land, seabed and rooftop area for wind turbines (onshore and offshore) and solar PV installations (farms and rooftops).
		Available area (km2)	Z1	Z2	Z3	Z4	Z5	Z6	Z7	Z8	Z9	Z10	Z11	Z12	Z13	Z14	Z15	Z16
		Onshore wind turbines	74	141	7	147	420	260	356	601	168	281	446	617	61	71	159	444
		Offshore wind turbines	2140	182	418	572	545	2330	1670	1590	1010	0	1110	903	0	621	793	1610
		Solar farms	2376	929	107	3254	3714	4803	835	6240	6343	3574	322	2918	2243	3103	167	938
		Rooftop solar	4.8	4.8	0.7	10.1	19.1	20	36.4	50.4	10.5	42.1	37.4	44.3	42.1	14.2	26.3	26.2

## Sheet: E_Electricity_Demands
	Worksheet	E) Electricity Demands
	Description	Electricity demands from the domestic, commercial and industrial sectors are included. Annual levels of demand in each of these sectors in 2020, as well as the spatial distribution of these demands, was taken from data from the UK Department for Business Energy and Industrial Strategy (BEIS) [15, 16]. The spatial distribution was aggregated into the 16 modelled spatial zones, and the resulting to…
	Figure 1	Map showing baseline (2020) annual demands for electricity in each spatial zone, differentiated by sector. All values in TWh/yr.
	Table 7	Aggregated electricity demands (all sectors) (MW).
		s	h	Z1	Z2	Z3	Z4	Z5	Z6	Z7	Z8	Z9	Z10	Z11	Z12	Z13	Z14	Z15	Z16
		Spring	1	197	186	38	422	1008	1030	1907	2670	512	2336	1835	2246	3829	750	1442	995
			2	245	232	47	527	1261	1295	2396	3352	642	2929	2299	2822	4817	937	1798	1239
			3	267	254	50	574	1379	1434	2649	3697	706	3223	2522	3120	5343	1019	1951	1343
			4	270	255	53	581	1386	1413	2618	3667	704	3210	2522	3083	5254	1032	1986	1370
		Summer	1	170	162	32	365	876	909	1680	2345	448	2045	1601	1978	3386	648	1241	854
			2	214	203	40	459	1103	1145	2116	2954	564	2575	2016	2492	4266	815	1561	1075
			3	248	237	46	533	1285	1343	2480	3457	659	3010	2352	2920	5008	947	1811	1246
			4	245	233	47	527	1262	1299	2403	3360	643	2935	2301	2830	4834	936	1796	1238
		Autumn	1	196	186	37	421	1009	1038	1921	2685	514	2346	1840	2262	3864	748	1436	990
			2	247	235	47	530	1272	1313	2429	3394	649	2962	2322	2860	4890	943	1807	1245
			3	275	262	51	590	1421	1483	2737	3817	729	3324	2600	3223	5525	1048	2004	1380
			4	285	269	55	612	1460	1488	2756	3861	741	3381	2657	3246	5532	1088	2092	1443
		Winter	1	236	223	46	508	1210	1229	2279	3194	613	2798	2200	2684	4570	903	1737	1199
			2	282	267	54	605	1447	1485	2748	3844	737	3360	2637	3236	5524	1075	2064	1423
			3	309	294	58	663	1592	1650	3049	4257	814	3714	2908	3591	6145	1178	2256	1554
			4	325	306	64	698	1662	1680	3116	4372	841	3834	3018	3670	6241	1242	2393	1652
		Peak	1	253	239	49	543	1298	1328	2458	3442	660	3010	2364	2895	4938	966	1855	1279
			2	298	282	56	639	1532	1581	2923	4085	782	3567	2796	3442	5884	1136	2178	1501
			3	330	315	62	710	1707	1777	3282	4578	874	3990	3121	3865	6620	1261	2412	1661
			4	345	325	67	740	1764	1789	3317	4651	894	4076	3206	3907	6651	1316	2534	1748

## Sheet: F_Heat_Demands
	Worksheet	F) Heat Demands
	Description	Heat demands are represented in a similar manner to electricity demands, except that demands are separated into three groups, so that the different technologies used to generate heat in each sector can be modelled separately. All heat demand data, including annual totals for each sector, spatial spread, and hourly demand profiles were taken from data provided by the BEIS Heat Strategic Options pr…

## Sheet: G_Resource_Utilisation_Techs
	Worksheet	G) Resource Utilisation Technologies
	Description	Wind turbines are represented in the model with “typical” wind turbine types. For onshore turbines, a single turbine type is included, for which data is based on the Nordex N90 (2.3 MW) turbine [22]. For offshore wind turbines, two turbine types are included: one for existing offshore wind turbines and one for new offshore turbines, in order to represent the larger turbine sizes expected in the f…
	Table 8	Wind turbine data.
		Parameter		Onshore turbine	Existing offshore turbine	New offshore turbine
		Radius (m)		45	63	110
		Rated power (MW)		2.3	5.1	12
		Rated wind speed (m/s)		13	14	13
		Cut-in wind speed (m/s)		3	3.5	3.5
		Cut-out wind speed (m/s)		25	30	30
		Unit CAPEX (£M2017)		3	-	29
		Unit fixed OPEX (£M2017 /yr)		0.22	-	1.15
		Unit variable OPEX (£2017 /MWh)		0	0	0
		Future cost reduction factor	2030	0.94	-	0.91
			2040	0.9		0.88
			2050	0.9		0.86
		Lifetime (yrs)		20	20	20
	Table 9	Solar PV panel installation data.
		Parameter		Farm PV	Rooftop PV
		Panel unit size (MW)		1	1
		Unit land footprint (km2)		0.02	0.007
		Siting factor		1	0.8
		System efficiency		0.85	0.85
		Unit CAPEX (£M2017)		0.67	0.72
		Unit fixed OPEX (£M2017 /yr)		0.0067	0.0076
		Unit variable OPEX (£2017 /MWh)		0	0
		Future cost reduction factor	2030	0.85	0.85
			2040	0.75	0.75
			2050	0.67	0.67
		Lifetime (yrs)		20	20
	Table 10	Installed capacities of existing wind turbines and solar PV in 2020, and remaining capacity in 2030. All values in MW.
		Installed capacity (MW)		Z1	Z2	Z3	Z4	Z5	Z6	Z7	Z8	Z9	Z10	Z11	Z12	Z13	Z14	Z15	Z16
		Onshore wind turbines	2020	1859	1017	36	447	3938	1330	656	452	181	222	533	933	13	164	8	242
			2030	1507	825	32	342	2952	979	576	315	91	150	382	704	7	104	8	212
		Offshore wind turbines	2020	598	123	0	7	0	108	1629	2904	1037	0	1493	0	0	2047	465	0
			2030	588	123	0	7	0	104	1629	2490	843	0	1433	0	0	1849	400	0
		Solar farms	2020	0	11	0	57	6	117	314	277	551	587	1465	1938	8	567	687	1611
			2030	0	11	0	57	6	117	314	277	551	587	1465	1938	8	567	687	1611
		Rooftop solar	2020	0	1	0	11	2	43	209	256	106	452	1002	1568	6	147	331	771
			2030	0	1	0	11	2	43	209	256	106	452	1002	1568	6	147	331	771

## Sheet: H_Conversion_Techs
	Worksheet	H) Conversion Technologies
	Description	Conversion technologies convert between different resources within the energy system: for example, an electrolyser converts electricity to hydrogen, whilst a gas turbine converts natural gas to electricity and CO2. Technological and economic information for all of the technologies that are included are shown in Table 11. For some technologies, different sizes are included. The conversion factors …
	Table 11	Technical and economic data for conversion technologies.
		Technology		Electrolyser (S)	Electrolyser (L)	SMR + CC (S)	SMR + CC (L)	NG CCGT	NG CCGT + CC	NG OCGT	NG OCGT + CC	H2 CCGT	H2 OCGT	H2 Fuel Cell (S)	H2 Fuel Cell (L)	NG boiler (Ind)	H2 boiler (Ind)	Electric heater (Ind)	NG boiler (Com)	H2 boiler (Com)	Heat pump (Com)	Electric heater (Com)	NG boiler (Dom)	H2 boiler (Dom)	Heat pump (Dom)	Electric heater (Dom)	NG CHP	NG CHP + CC	H2 CHP	Nuclear (S)	Nuclear (L)	CO2 Well (S)	CO2 Well (L)	H2 Compressor	H2 Expander	NG Compressor	NG Expander
		Resource Conversions	Electricity	− 1.667	− 1.667			1	1	1	1	1	1	1	1			− 1.010									1	1	1	1	1			− 0.017	0.009	− 0.017	0.009
			Hydrogen	1	1	1	1					− 1.667	− 2.564	− 2.000	− 1.754		− 1.090							− 1.090					− 2.941					− 1.000	1
			Nat. Gas			− 1.447	− 1.447	− 1.667	− 1.895	− 2.564	− 2.915					− 1.090																				− 1.000	1
			Elec (distributed)																		− 0.250	− 1.010			− 0.400	− 1.000
			Hydrogen (distributed)																	− 1.090
			Nat. Gas (distributed)																− 1.090				− 1.090				− 2.941	− 3.401
			Hydrogen (high pressure)																															1	− 1.000
			Nat. Gas (high pressure)																																	1	− 1.000
			Heat (industrial)													1	1	1
			Heat (commercial)																1	1	1	1					1.471	1.471	1.471
			Heat (domestic)																				1	1	1	1
			Captured CO2			0.267	0.267		0.307		0.473																	0.535				− 1.000	− 1.000
			Emitted CO2			0.03	0.03	0.3	0.034	0.462	0.053					0.196			0.196				0.196				0.529	0.066
			Stored CO2																													1	1
		Max operating rate (MW)		10	100	300	1000	1200	1036	625	539	1200	625	10	100	50	50	10	10	10	10	10	0.028	0.028	0.028	0.028	168	145	168	300	1600	228	571	100	100	330	330
		Min operating rate (MW)		0	0	210	700	0	0	0	0	0	0	0	0	0	0	0	0	0	0	0	0	0	0	0	0	0	0	90	480	22.8	57.1	0	0	0	0
		Operating flexibility		Hourly	Hourly	Daily	Daily	Daily	Daily	Hourly	Hourly	Daily	Hourly	Hourly	Hourly	Hourly	Hourly	Hourly	Hourly	Hourly	Hourly	Hourly	Hourly	Hourly	Hourly	Hourly	Hourly	Hourly	Hourly	Daily	Daily	Hourly	Hourly	Daily	Daily	Daily	Daily
		Capex (£M2017)		12.5	100	243	529	657	1290	225	441	723	248	4.66	46.6	9.84	11.8	1.22	1.69	2.03	3.06	1.22	0.0014	0.004	0.006	0.004	139	237	153	1810	8130	137	231	0.7	1.1	0.7	1.1
		Fixed opex (£M2017/yr)		0.375	3	9	30	15.3	30	3.01	5.9	16.8	3.31	0.233	2.33	0.197	0.236	0.0245	0.0338	0.0405	0.0612	0.0245	8e-05	9.6e-05	4e-05	4e-05	4.67	7.96	5.14	13.4	60	6.49	7.67	0.035	0.055	0.035	0.055
		Variable opex (£2017/MWh)		Negligible	Negligible	Negligible	Negligible	Negligible	Negligible	Negligible	Negligible	Negligible	Negligible	Negligible	Negligible	Negligible	Negligible	Negligible	Negligible	Negligible	Negligible	Negligible	Negligible	Negligible	Negligible	Negligible	Negligible	Negligible	Negligible	5	5	Negligible	Negligible	Negligible	Negligible	Negligible	Negligible
		Lifetime (yrs)		15	15	25	25	25	25	25	25	25	25	10	10	25	20	15	25	20	20	20	20	20	20	20	25	25	25	40	40	40	40	20	20	20	20
		Cost learning factor	2030	0.6	0.6	0.88	0.88	0.97	0.92	0.97	0.92	0.9	0.9	0.64	0.64	1	0.94	1	1	0.94	1	1	1	0.9	0.9	1	0.97	0.92	0.9	0.9	0.98	0.98	0.98	1	1	1	1
			2040	0.5	0.5	0.78	0.78	0.93	0.86	0.93	0.86	0.85	0.85	0.58	0.58	1	0.88	1	1	0.88	1	1	1	0.75	0.75	1	0.93	0.86	0.85	0.75	0.96	0.96	0.96	1	1	1	1
			2050	0.45	0.45	0.68	0.68	0.9	0.8	0.9	0.8	0.82	0.82	0.52	0.52	1	0.83	1	1	0.83	1	1	1	0.6	0.6	1	0.9	0.8	0.82	0.6	0.95	0.94	0.94	1	1	1	1
		Ref.		[36, 37, 38]	[36, 37, 38]	[37, 39]	[37, 39]	[25]	[25]	[25, 40]	[25, 40]	[25]	[25]	[41]	[41]	[33]	[33]	[33]	[33]	[33]	[33]	[33]	[42]	[42, 43]	[43]	[43]	[25]	[25, 40]	[25]	[44]	[45]	[46, 47]	[46, 47]	[21]	[21]	[21]	[21]
	Table 12	Installed capacities of existing conversion technologies in 2020, and remaining capacity in 2030. All values in MW.
		Installed capacity (MW)		Z1	Z2	Z3	Z4	Z5	Z6	Z7	Z8	Z9	Z10	Z11	Z12	Z13	Z14	Z15	Z16
		NG CCGT	2020	0	0	0	0	0	0	1330	969	1770	0	0	3050	0	1520	920	905
			2030	0	0	0	0	0	0	0	969	0	0	0	0	0	0	0	0
		NG boiler (Ind)	2020	97	146	16	421	955	1830	335	1130	1760	152	222	991	1	34	176	1
			2030	49	73	8	210	477	914	167	563	878	76	111	495	1	17	88	0
		NG boiler (Com)	2020	250	1040	50	2640	5530	4160	5100	16200	8440	5610	4350	1900	7240	3310	3680	3760
			2030	125	520	25	1320	2770	2080	2550	8120	4220	2810	2180	950	3620	1660	1840	1880
		NG boiler (Dom)	2020	523	5930	213	14800	27300	30900	54100	77800	11900	63100	41800	52500	77200	22800	35000	22300
			2030	262	2960	106	7380	13700	15500	27100	38900	5960	31500	20900	26300	38600	11400	17500	11200

## Sheet: I_Distribution_Techs
	Worksheet	I) Distribution Technologies
	Description	Distribution technologies are those that convert general, centralised resources to the “distributed” resources that can be used by homes and businesses, such as gas and electricity distribution networks. These distribution technologies are represented in a similar manner to conversion technologies, although storage capacity can also be represented, for the linepack storage of gas distribution gri…
	Table 13	Technical and economic data for distribution technologies.
		Technology		Electricity distribution grid	Heat network	Natural gas distribution grid	H2 distribution grid	Partial H2 injection into gas grid	Conversion of gas grid to H2
		Resource Conversions	Electricity	− 1.060
			Hydrogen				− 1.000	− 0.070	− 1.000
			Nat. Gas			− 1.000		− 0.930
			Elec (distributed)	1	− 0.030
			Hydrogen (distributed)				1		1
			Nat. Gas (distributed)			1		1
			Heat (commercial)		− 1.110
			Heat (domestic)		1
		Max operating rate (MW)		200	1	200	200	186	142
		Min operating rate (MW)		0	0	0	0	0	0
		Max energy storage capacity (MWh)		0	0	616	160	-	-
		Min energy storage capacity (MWh)		0	0	439	114	-	-
		Operating flexibility		Hourly	Hourly	Hourly	Hourly	Hourly	Hourly
		Capex (£M2017)		130	1.08	267	267	0.72	0.68
		Fixed opex (£M2017/yr)		3.9	0.0324	8	8	0.0216	0
		Variable opex (£2017/MWh)		Negligible	Negligible	Negligible	Negligible	Negligible	Negligible
		Lifetime (yrs)		40	40	40	40	40	40
		Cost learning factor	2030	1	1	1	1	1	1
			2040	1	1	1	1	1	1
			2050	1	1	1	1	1	1
		Ref.		[48, 49]	[50]	[51, 52]	[51, 52]	[51, 52, 53]	[51, 52, 54]
	Table 14	Installed capacities of existing distribution technologies in 2020, and remaining capacity in 2030. All values in MW.
		Installed capacity (MW)		Z1	Z2	Z3	Z4	Z5	Z6	Z7	Z8	Z9	Z10	Z11	Z12	Z13	Z14	Z15	Z16
		Natural gas distribution		334	5950	0	312	13300	12600	26200	33000	10400	27300	20500	33300	48100	4670	8560	6440
		Electricity distribution		396	374	78	852	2030	2060	3820	5360	1030	4690	3690	4500	7660	1510	2910	2010

[truncated: 4 more sheets: J_Storage_Techs, K_Transport_Techs_No_Linepack, L_Transport_Techs_With_Linepack, References]
